# Supplementary material for: DCMC as a Promising Alternative to Bentonite in White Wine Stabilization. Impact on Protein Stability and Wine Aromatic Fraction
Source: Molecules. 2021 Oct 14;26(20):6188. doi: 10.3390/molecules26206188 (PMC8539232; doi:10.3390/molecules26206188)
Supplement: Supplementary file 1 [file molecules-26-06188-s001.zip]

Archive with 1 entries (1 files):
- molecules-1401048-supplementary.pdf
